# Supplementary material for: A common bacterial metabolite elicits prion-based bypass of glucose repression
Source: eLife. 2016 Nov 29;5:e17978. doi: 10.7554/eLife.17978 (PMC5132342; doi:10.7554/eLife.17978)
Supplement: Supplementary file 1. — (A) Bacterial strains used in this study. (B) Yeast strains used in this study. (C) Primers used in this study. (D) Plasmids used in this study. DOI: http://dx.doi.org/10.7554/eLife.17978.014 [file elife-17978-supp1.xlsx]

## Sheet: SuppFile1A
Supplementary File 1A. Bacterial strains used in this study
Strain	Species	Source
DSM20610	Staphylococcus gallinarum	Leibniz Institute DSMZ
DSM20649	Listeria innocua	Leibniz Institute DSMZ

## Sheet: SuppFile1B
Supplementary File 1B. Yeast strains used in this study
Strain number	Species	Strain background**	Genotype	Ploidy	[GAR+] state	Source
YDJ1034	Saccharomyces cerevisiae	W303		haploid	negative	Brown and Lindquist, 2009
YDJ163	Saccharomyces cerevisiae	W303		haploid	spontaneous	Brown and Lindquist, 2009
YDJ2767	Saccharomyces cerevisiae	W303		haploid	induced by concentrated S. gallinarum extract	This study
YDJ2768	Saccharomyces cerevisiae	W303		haploid	induced by concentrated S. gallinarum extract	This study
YDJ2958	Saccharomyces cerevisiae	W303		haploid	spontaneous	This study
YDJ2959	Saccharomyces cerevisiae	W303		haploid	spontaneous	This study
YDJ2962	Saccharomyces cerevisiae	W303		haploid	induced on GLY+GlcN+0.1% D-lactic acid	This study
YDJ2963	Saccharomyces cerevisiae	W303		haploid	induced on GLY+GlcN+0.1% D-lactic acid	This study
YDJ3180	Saccharomyces cerevisiae	W303	jen1Δ::KANMX	haploid	negative	This study
YDJ3181	Saccharomyces cerevisiae	W303	cyb2Δ::KANMX	haploid	negative	This study
YDJ3182	Saccharomyces cerevisiae	W303	dld1Δ::KANMX	haploid	negative	This study
YDJ3183	Saccharomyces cerevisiae	W303	dld2Δ::KANMX	haploid	negative	This study
YDJ3184	Saccharomyces cerevisiae	W303	dld3Δ::KANMX	haploid	negative	This study
YDJ3774	Saccharomyces cerevisiae	W303		diploid	negative	This study
YDJ3775	Saccharomyces cerevisiae	W303		diploid	spontaneous	This study
YDJ3776	Saccharomyces cerevisiae	W303		diploid	induced on GLY+GlcN+0.125% L-lactic acid	This study
YDJ128	Saccharomyces cerevisiae	BY4741		haploid	negative	Dharmacon
YDJ129	Saccharomyces cerevisiae	BY4742		haploid	negative	Dharmacon
YDJ3005	Saccharomyces cerevisiae	BY4741		haploid	spontaneous	This study
YDJ3006	Saccharomyces cerevisiae	BY4741		haploid	induced on GLY+GlcN+0.1% D-lactic acid	This study
YDJ2879	Saccharomyces cerevisiae	BY4741	jen1Δ::KANMX	haploid	negative	Dharmacon
YDJ2881	Saccharomyces cerevisiae	BY4741	cyb2Δ::KANMX	haploid	negative	Dharmacon
YDJ2880	Saccharomyces cerevisiae	BY4741	dld1Δ::KANMX	haploid	negative	Dharmacon
N/A	Saccharomyces cerevisiae	BY4741	dld2Δ::KANMX	haploid	negative	Dharmacon
N/A	Saccharomyces cerevisiae	BY4741	dld3Δ::KANMX	haploid	negative	Dharmacon
YDJ3478	Saccharomyces cerevisiae	BY4741	sok2Δ::KANMX	haploid	negative	Dharmacon
YDJ3178	Saccharomyces cerevisiae	BY4741	pma1-DAmP	haploid	negative	Dharmacon; Breslow et al., 2008
YDJ292	Dekkera bruxellensis	-			negative	Jarosz et al., 2014b
YDJ288	Dekkera bruxellensis	-			spontaneous	Jarosz et al., 2014b
YDJ3538	Dekkera bruxellensis	-			induced on GLY+GlcN+0.02% D-lactic acid	This study
YDJ3539	Dekkera bruxellensis	-			induced on GLY+GlcN+0.02% D-lactic acid	This study
YDJ3540	Dekkera bruxellensis	-			induced on GLY+GlcN+0.02% D-lactic acid	This study
YDJ3541	Dekkera bruxellensis	-			induced on GLY+GlcN+0.02% D-lactic acid	This study
**W303: MATa, ade2-1, trp1-1, can1-100, leu2-3,112, his3-11,15, ura3-1
BY4741: MATa, his3-1, leu2-0, met15-0, ura3-0
BY4742: MATα, his3-1, leu2-0, lys2-0, ura3-0

## Sheet: SuppFile1C
Supplementary File 1C. Primers used in this study
Sequence	Name	Purpose
TATTCTCCACCAGGAAGTTAGTTTG	JEN1 / YKL217W_fwdA	confirmation of gene deletion; amplificaton of deletion cassette for W303 deletion mutant construction
CGGCTCATAATTTATAGGGTTACCT	JEN1 / YKL217W_revB	confirmation of gene deletion
ATTGTCTTATAGTGGCAAAAGCAAG	JEN1 / YKL217W_revD	confirmation of gene deletion; amplificaton of deletion cassette for W303 deletion mutant construction
CTGTTCGAGAGAACTACGACCCG	CYB2 / YML054C_fwdA	confirmation of gene deletion; amplificaton of deletion cassette for W303 deletion mutant construction
TGGAACGGTAGAACCGTACGCG	CYB2 / YML054C_revB	confirmation of gene deletion
ATGTCCTCGACACCAAAAAAAATGAA	CYB2 / YML054C_revD	confirmation of gene deletion; amplificaton of deletion cassette for W303 deletion mutant construction
CTCCTCAACTCTCTCAATGTTGTTC	DLD1 / YDL174C_fwdA	confirmation of gene deletion; amplificaton of deletion cassette for W303 deletion mutant construction
TTTTGGAAACTTCTTCGGTAGTATG	DLD1 / YDL174C_revB	confirmation of gene deletion
CTGCTATCGTTGTACAGGTAAGGTT	DLD1 / YDL174C_revD	confirmation of gene deletion; amplificaton of deletion cassette for W303 deletion mutant construction
GTCATCGTTTTTCAAGCAATAATTC	DLD2 / YDL178W _fwdA	confirmation of gene deletion; amplificaton of deletion cassette for W303 deletion mutant construction
AGTCAGTCTGGTTTGTATCTTGGTC	DLD2 / YDL178W _revB	confirmation of gene deletion
GCGTTTATTGACCTTACTTGAAAGA	DLD2 / YDL178W _revD	confirmation of gene deletion; amplificaton of deletion cassette for W303 deletion mutant construction
ACATAATTGTCAAGAAAGCACAACA	DLD3 / YEL071W_fwdA	confirmation of gene deletion; amplificaton of deletion cassette for W303 deletion mutant construction
CTTGGACACTTTATCAGTGGAGTTT	DLD3 / YEL071W_revB	confirmation of gene deletion
CGTGTTTAAAATTGTTGGATTAAGG	DLD3 / YEL071W_revD	confirmation of gene deletion; amplificaton of deletion cassette for W303 deletion mutant construction
GCAAGCAGAGAGATATCATTTTGTGCT	SOK2 / YMR016C_fwdA	confirmation of gene deletion
CAATAGTACTTTCGCTATTGCTCACGG	SOK2 / YMR016C_revB	confirmation of gene deletion

## Sheet: SuppFile1D
Supplementary File 1D. Plasmids used in this study
Plasmid number	Resistance marker (bacteria)	Resistance marker (yeast)	Origin (yeast)	Gene	Promoter	Purpose	Source
PDJ281	Ampicillin	Hygromycin	2 micron	ssa1-K69M	GPD	provides constitutive	Jarosz et al., 2014a and 2014b
						expression of a dominant
						negative Hsp70 variant
